# Supplementary material for: Reappraisal of Reported Genes for Sudden Arrhythmic Death: Evidence-Based Evaluation of Gene Validity for Brugada Syndrome
Source: Circulation. 2018 Sep 17;138(12):1195–205. doi: 10.1161/CIRCULATIONAHA.118.035070 (PMC6147087; doi:10.1161/CIRCULATIONAHA.118.035070)
Supplement: Supplementary file 2 [file cir-138-1195-s002.xlsx]

## Sheet: ABCC9
Evidence Summary - ABCC9
Genetic Evidence	Case-Level Data	Evidence Type		Case Information			Suggested points/case			Points Given			PMID / Notes
							Default	Range	Max Score	G1	G2	G3
		Variant Evidence	Autosomal dominant disease, OR X-linked disorder (hemizygous males, XLD females)	Variant is de novo			2	0-3	12
				Proband with predicted or proven null variant			1.5	0-2	10	0.5	0	0	24439875
				Proband with other variant type with some evidence of gene impact			0.5	0-1.5	7	1.4	1.5	0.5	24439875, 25341504
			Autosomal recessive disease, OR X-linked disorder (XLR affected females)	Two variants in trans and at least one de novo or a predicted/proven null variant			2	0-3	12
				Two variants (not predicted/proven null) with some evidence of geneimpact in trans			1	0-1.5		0	0	0
		Segregation Evidence		Evidence of Segregation in one or more families	LOD Score	3	5	0-7	7	0	0	0
						2	4
						1.5	3
						1.2	2.5
						1	2
	Case-Control Data	Case-Control Study Type		Case-Control Quality Criteria			Suggested points/study		Max Score	Points Given			PMID / Notes
										G1	G2	G3
		Single Variant Analysis		Variant Detection Methodology			0-6		12
				Power
		Aggregate Variant Analysis		Bias and Confounding Factors			0-6			0	0	0
				Statistical Significance
	Total Genetic Evidence Points (Maximum 12):								12	1.9	1.5	0.5
Experimental Evidence	Evidence Category			Evidence Type			Suggested points/item		Max Score	Points Given			PMID / Notes
							Default	Range		G1	G2	G3
	Function			Biochemical Function			0.5	0.5-2	2	0.5			11023978;
				Protein Interaction			0.5	0.5-2				0.5	24439875;
				Expression			0.5	0.5-2		0.5	0.5	0.5	8826984, 24439875;
	Functional Alteration			Patient Cells			1	1-2	2	1.2	0	0	24439875, 15034580
				Non-Patient Cells			0.5	0.5-1
	Models & Rescue			Animal Model			2	2-4	4	1	0	0	12122112
				Cell Culture Model System			1	0.5-2
				Rescue in Animal Model			2	2-4
				Rescue in Engineered Equivalent			1	0.5-2
	Total Experimental Evidence Points (Maximum 6):								6	3.2	0.5	1
	Summary Matrix - ABCC9
	Assertion Criteria		Genetic Evidence (0-12 points)	Experimental Evidence (0-6 points)	Total Points (0-18)		Replication over time (Y/N)
	Description		Case-level, family segregation, or case-control data that support the gene-disease association	Gene-level experimental evidence that supports the gene-disease association	Sum of Genetic & Experimental Evidence		>2 publications with convincing evidence over time (>3 years)
	Assigned Points	G1	1.9	3.2	5.1		N
		G2	1.5	0.5	2		N
		G3	0.5	1	1.5		N
	Calculated Classification			Limited	1-6
				Moderate	7-11
				Strong	12-18
				Definitive	12-18 AND replication over time
	Valid Contradictory Evidence (Y/N)		No
	Calculated Curator Classification:		G1	Limited	Date:		2017-05-05
			G2	Limited	Date:		2017-03-25
			G3	Limited	Date:		2017-07-28
	Clinical Domain Expert Panel Comments: 1. Absence of an unbiased genome-wide methodology (exome study, familial linkage analysis) implicating the gene as causative. 2. Absence of statistical evidence supporting an excess of rare variants in the gene in cases vs controls. 3. Existing evidence indicating an absence of rare variant excess in the gene in cases vs controls. 4. Insufficient familial se…
	Final Expert Classification:			DISPUTED	Date:		2017-11-22

## Sheet: ANK2
Evidence Summary - ANK2
Genetic Evidence	Case-Level Data	Evidence Type		Case Information			Suggested points/case			Points Given			PMID / Notes
							Default	Range	Max Score	G1	G2	G3
		Variant Evidence	Autosomal dominant disease, OR X-linked disorder (hemizygous males, XLD females)	Variant is de novo			2	0-3	12
				Proband with predicted or proven null variant			1.5	0-2	10
				Proband with other variant type with some evidence of gene impact			0.5	0-1.5	7	2.9	3.5	1.5	17242276; 26230511; 27784853
			Autosomal recessive disease, OR X-linked disorder (XLR affected females)	Two variants in trans and at least one de novo or a predicted/proven null variant			2	0-3	12
				Two variants (not predicted/proven null) with some evidence of geneimpact in trans			1	0-1.5		0	0	0
		Segregation Evidence		Evidence of Segregation in one or more families	LOD Score	3	5	0-7	7	0		0
						2	4
						1.5	3				0
						1.2	2.5
						1	2
	Case-Control Data	Case-Control Study Type		Case-Control Quality Criteria			Suggested points/study		Max Score	Points Given			PMID / Notes
										G1	G2	G3
		Single Variant Analysis		Variant Detection Methodology			0-6		12
				Power
		Aggregate Variant Analysis		Bias and Confounding Factors			0-6			0	0	0
				Statistical Significance
	Total Genetic Evidence Points (Maximum 12):								12	2.9	3.5	1.5
Experimental Evidence	Evidence Category			Evidence Type			Suggested points/item		Max Score	Points Given			PMID / Notes
							Default	Range		G1	G2	G3
	Function			Biochemical Function			0.5	0.5-2	2
				Protein Interaction			0.5	0.5-2		0.5			15579534;
				Expression			0.5	0.5-2		0.5	0.5		15579534; 17242276
	Functional Alteration			Patient Cells			1	1-2	2
				Non-Patient Cells			0.5	0.5-1		0	0	0
	Models & Rescue			Animal Model			2	2-4	4		2	2	17242276
				Cell Culture Model System			1	0.5-2
				Rescue in Animal Model			2	2-4
				Rescue in Engineered Equivalent			1	0.5-2		1			17242276;
	Total Experimental Evidence Points (Maximum 6):								6	2	2.5	2
	Summary Matrix - ANK2
	Assertion Criteria		Genetic Evidence (0-12 points)	Experimental Evidence (0-6 points)	Total Points (0-18)		Replication over time (Y/N)
	Description		Case-level, family segregation, or case-control data that support the gene-disease association	Gene-level experimental evidence that supports the gene-disease association	Sum of Genetic & Experimental Evidence		>2 publications with convincing evidence over time (>3 years)
	Assigned Points	G1	2.9	2	4.9		N
		G2	3.5	2.5	6		N
		G3	1.5	2	3.5		N
	Calculated Classification			Limited	1-6
				Moderate	7-11
				Strong	12-18
				Definitive	12-18 AND replication over time
	Valid Contradictory Evidence (Y/N)		No
	Calculated Curator Classification:		G1	Limited	Date:		2017-04-25
			G2	Limited	Date:		2017-07-01
			G3	Limited	Date:		2017-05-09
	Clinical Domain Expert Panel Comments: 1. Absence of an unbiased genome-wide methodology (exome study, familial linkage analysis) implicating the gene as causative. 2. Absence of statistical evidence supporting an excess of rare variants in the gene in cases vs controls. 3. Existing evidence indicating an absence of rare variant excess in the gene in cases vs controls. 4. Insufficient familial se…
	Final Expert Classification:			DISPUTED	Date:		2017-11-22

## Sheet: CACNA1C
Evidence Summary - CACNA1C
Genetic Evidence	Case-Level Data	Evidence Type		Case Information			Suggested points/case			Points Given			PMID / Notes
							Default	Range	Max Score	G1	G2	G3
		Variant Evidence	Autosomal dominant disease, OR X-linked disorder (hemizygous males, XLD females)	Variant is de novo			2	0-3	12
				Proband with predicted or proven null variant			1.5	0-2	10
				Proband with other variant type with some evidence of gene impact			0.5	0-1.5	7	3.75	2.25	2.4	17224476; 20817017; 23575362; 24321233
			Autosomal recessive disease, OR X-linked disorder (XLR affected females)	Two variants in trans and at least one de novo or a predicted/proven null variant			2	0-3	12
				Two variants (not predicted/proven null) with some evidence of geneimpact in trans			1	0-1.5		0	0	0
		Segregation Evidence		Evidence of Segregation in one or more families	LOD Score	3	5	0-7	7	0	0	0
						2	4
						1.5	3
						1.2	2.5
						1	2
	Case-Control Data	Case-Control Study Type		Case-Control Quality Criteria			Suggested points/study		Max Score	Points Given			PMID / Notes
										G1	G2	G3
		Single Variant Analysis		Variant Detection Methodology			0-6		12
				Power
		Aggregate Variant Analysis		Bias and Confounding Factors			0-6			0	0	0
				Statistical Significance
	Total Genetic Evidence Points (Maximum 12):								12	3.75	2.25	2.4
Experimental Evidence	Evidence Category			Evidence Type			Suggested points/item		Max Score	Points Given			PMID / Notes
							Default	Range		G1	G2	G3
	Function			Biochemical Function			0.5	0.5-2	2
				Protein Interaction			0.5	0.5-2			0.5		10623591
				Expression			0.5	0.5-2		0.5	1		8392192; 10623591
	Functional Alteration			Patient Cells			1	1-2	2
				Non-Patient Cells			0.5	0.5-1		0.3	0	0	20817017;
	Models & Rescue			Animal Model			2	2-4	4
				Cell Culture Model System			1	0.5-2
				Rescue in Animal Model			2	2-4		0	0	0
				Rescue in Engineered Equivalent			1	0.5-2
	Total Experimental Evidence Points (Maximum 6):								6	0.8	1.5	0
	Summary Matrix - CACNA1C
	Assertion Criteria		Genetic Evidence (0-12 points)	Experimental Evidence (0-6 points)	Total Points (0-18)		Replication over time (Y/N)
	Description		Case-level, family segregation, or case-control data that support the gene-disease association	Gene-level experimental evidence that supports the gene-disease association	Sum of Genetic & Experimental Evidence		>2 publications with convincing evidence over time (>3 years)
	Assigned Points	G1	3.75	0.8	4.55		N
		G2	2.25	1.5	3.75		N
		G3	2.4	0	2.4		N
	Calculated Classification			Limited	1-6
				Moderate	7-11
				Strong	12-18
				Definitive	12-18 AND replication over time
	Valid Contradictory Evidence (Y/N)		No
	Calculated Curator Classification:		G1	Limited	Date:		2017-04-27
			G2	Limited	Date:		2017-07-16
			G3	Limited	Date:		2017-07-10
	Clinical Domain Expert Panel Comments: 1. Absence of an unbiased genome-wide methodology (exome study, familial linkage analysis) implicating the gene as causative. 2. Absence of statistical evidence supporting an excess of rare variants in the gene in cases vs controls. 3. Existing evidence indicating an absence of rare variant excess in the gene in cases vs controls. 4. Insufficient familial se…
	Final Expert Classification:			DISPUTED	Date:		2017-11-22

## Sheet: CACNA2D1
Evidence Summary - CACNA2D1
Genetic Evidence	Case-Level Data	Evidence Type		Case Information			Suggested points/case			Points Given			PMID / Notes
							Default	Range	Max Score	G1	G2	G3
		Variant Evidence	Autosomal dominant disease, OR X-linked disorder (hemizygous males, XLD females)	Variant is de novo			2	0-3	12
				Proband with predicted or proven null variant			1.5	0-2	10
				Proband with other variant type with some evidence of gene impact			0.5	0-1.5	7	1	0.75	0.4	20817017;
			Autosomal recessive disease, OR X-linked disorder (XLR affected females)	Two variants in trans and at least one de novo or a predicted/proven null variant			2	0-3	12
				Two variants (not predicted/proven null) with some evidence of geneimpact in trans			1	0-1.5		0	0	0
		Segregation Evidence		Evidence of Segregation in one or more families	LOD Score	3	5	0-7	7	0	0	0
						2	4
						1.5	3
						1.2	2.5
						1	2
	Case-Control Data	Case-Control Study Type		Case-Control Quality Criteria			Suggested points/study		Max Score	Points Given			PMID / Notes
										G1	G2	G3
		Single Variant Analysis		Variant Detection Methodology			0-6		12
				Power
		Aggregate Variant Analysis		Bias and Confounding Factors			0-6			0	0	0
				Statistical Significance
	Total Genetic Evidence Points (Maximum 12):								12	1	0.75	0.4
Experimental Evidence	Evidence Category			Evidence Type			Suggested points/item		Max Score	Points Given			PMID / Notes
							Default	Range		G1	G2	G3
	Function			Biochemical Function			0.5	0.5-2	2
				Protein Interaction			0.5	0.5-2		1	0	0	19429829;
				Expression			0.5	0.5-2		0.5			24309898;
	Functional Alteration			Patient Cells			1	1-2	2
				Non-Patient Cells			0.5	0.5-1		0	0.25	0	25527503;
	Models & Rescue			Animal Model			2	2-4	4
				Cell Culture Model System			1	0.5-2		0	0	0
				Rescue in Animal Model			2	2-4
				Rescue in Engineered Equivalent			1	0.5-2
	Total Experimental Evidence Points (Maximum 6):								6	1.5	0.25	0
	Summary Matrix - CACNA2D1
	Assertion Criteria		Genetic Evidence (0-12 points)	Experimental Evidence (0-6 points)	Total Points (0-18)		Replication over time (Y/N)
	Description		Case-level, family segregation, or case-control data that support the gene-disease association	Gene-level experimental evidence that supports the gene-disease association	Sum of Genetic & Experimental Evidence		>2 publications with convincing evidence over time (>3 years)
	Assigned Points	G1	1	1.5	2.5		N
		G2	0.75	0.25	1		N
		G3	0.4	0	0.4		N
	Calculated Classification			Limited	1-6
				Moderate	7-11
				Strong	12-18
				Definitive	12-18 AND replication over time
	Valid Contradictory Evidence (Y/N)		No
	Calculated Curator Classification:		G1	Limited	Date:		2017-05-31
			G2	Limited	Date:		2017-07-12
			G3	Limited	Date:		2017-06-15
	Clinical Domain Expert Panel Comments: 1. Absence of an unbiased genome-wide methodology (exome study, familial linkage analysis) implicating the gene as causative. 2. Absence of statistical evidence supporting an excess of rare variants in the gene in cases vs controls. 3. Existing evidence indicating an absence of rare variant excess in the gene in cases vs controls. 4. Insufficient familial se…
	Final Expert Classification:			DISPUTED	Date:		2017-11-22

## Sheet: CACNB2
Evidence Summary - CACNB2
Genetic Evidence	Case-Level Data	Evidence Type		Case Information			Suggested points/case			Points Given			PMID / Notes
							Default	Range	Max Score	G1	G2	G3
		Variant Evidence	Autosomal dominant disease, OR X-linked disorder (hemizygous males, XLD females)	Variant is de novo			2	0-3	12
				Proband with predicted or proven null variant			1.5	0-2	10
				Proband with other variant type with some evidence of gene impact			0.5	0-1.5	7	3.4	1	0.2	17224476; 19358333; 20817017; 22840528
			Autosomal recessive disease, OR X-linked disorder (XLR affected females)	Two variants in trans and at least one de novo or a predicted/proven null variant			2	0-3	12
				Two variants (not predicted/proven null) with some evidence of geneimpact in trans			1	0-1.5		0	0	0
		Segregation Evidence		Evidence of Segregation in one or more families	LOD Score	3	5	0-7	7	1	3	1.5
						2	4
						1.5	3
						1.2	2.5
						1	2
	Case-Control Data	Case-Control Study Type		Case-Control Quality Criteria			Suggested points/study		Max Score	Points Given			PMID / Notes
										G1	G2	G3
		Single Variant Analysis		Variant Detection Methodology			0-6		12
				Power
		Aggregate Variant Analysis		Bias and Confounding Factors			0-6			0	0	0
				Statistical Significance
	Total Genetic Evidence Points (Maximum 12):								12	4.4	4	1.7
Experimental Evidence	Evidence Category			Evidence Type			Suggested points/item		Max Score	Points Given			PMID / Notes
							Default	Range		G1	G2	G3
	Function			Biochemical Function			0.5	0.5-2	2
				Protein Interaction			0.5	0.5-2
				Expression			0.5	0.5-2		0.5	0.5	1.5	10623591; 17224476; 19358333; 20817017;
	Functional Alteration			Patient Cells			1	1-2	2
				Non-Patient Cells			0.5	0.5-1		0	0	0
	Models & Rescue			Animal Model			2	2-4	4
				Cell Culture Model System			1	0.5-2
				Rescue in Animal Model			2	2-4		0	0	0
				Rescue in Engineered Equivalent			1	0.5-2
	Total Experimental Evidence Points (Maximum 6):								6	0.5	0.5	1.5
	Summary Matrix - CACNB2
	Assertion Criteria		Genetic Evidence (0-12 points)	Experimental Evidence (0-6 points)	Total Points (0-18)		Replication over time (Y/N)
	Description		Case-level, family segregation, or case-control data that support the gene-disease association	Gene-level experimental evidence that supports the gene-disease association	Sum of Genetic & Experimental Evidence		>2 publications with convincing evidence over time (>3 years)
	Assigned Points	G1	4.4	0.5	4.9		Y
		G2	4	0.5	4.5		N
		G3	1.7	1.5	3.2		N
	Calculated Classification			Limited	1-6
				Moderate	7-11
				Strong	12-18
				Definitive	12-18 AND replication over time
	Valid Contradictory Evidence (Y/N)		No
	Calculated Curator Classification:		G1	Limited	Date:		2017-05-31
			G2	Limited	Date:		2017-07-25
			G3	Limited	Date:		2017-08-08
	Clinical Domain Expert Panel Comments: 1. Absence of an unbiased genome-wide methodology (exome study, familial linkage analysis) implicating the gene as causative. 2. Absence of statistical evidence supporting an excess of rare variants in the gene in cases vs controls. 3. Existing evidence indicating an absence of rare variant excess in the gene in cases vs controls. 4. Insufficient familial se…
	Final Expert Classification:			DISPUTED	Date:		2017-11-22

## Sheet: GPD1L
Evidence Summary - GPD1L
Genetic Evidence	Case-Level Data	Evidence Type		Case Information			Suggested points/case			Points Given			PMID / Notes
							Default	Range	Max Score	G1	G2	G3
		Variant Evidence	Autosomal dominant disease, OR X-linked disorder (hemizygous males, XLD females)	Variant is de novo			2	0-3	12
				Proband with predicted or proven null variant			1.5	0-2	10
				Proband with other variant type with some evidence of gene impact			0.5	0-1.5	7	0.6	1.5	1	17967977; 18762705
			Autosomal recessive disease, OR X-linked disorder (XLR affected females)	Two variants in trans and at least one de novo or a predicted/proven null variant			2	0-3	12
				Two variants (not predicted/proven null) with some evidence of geneimpact in trans			1	0-1.5		0	0	0
		Segregation Evidence		Evidence of Segregation in one or more families	LOD Score	3	5	0-7	7	1	1.5	1	17967977;
						2	4
						1.5	3
						1.2	2.5
						1	2
	Case-Control Data	Case-Control Study Type		Case-Control Quality Criteria			Suggested points/study		Max Score	Points Given			PMID / Notes
										G1	G2	G3
		Single Variant Analysis		Variant Detection Methodology			0-6		12
				Power
		Aggregate Variant Analysis		Bias and Confounding Factors			0-6			0	0	0
				Statistical Significance
	Total Genetic Evidence Points (Maximum 12):								12	1.6	3	2
Experimental Evidence	Evidence Category			Evidence Type			Suggested points/item		Max Score	Points Given			PMID / Notes
							Default	Range		G1	G2	G3
	Function			Biochemical Function			0.5	0.5-2	2	0.5	1		19666841; 17967977;
				Protein Interaction			0.5	0.5-2		0.5	0	0	19666841;
				Expression			0.5	0.5-2		0.75	1		17967977;
	Functional Alteration			Patient Cells			1	1-2	2
				Non-Patient Cells			0.5	0.5-1		1	0	0	17967977; 19666841;
	Models & Rescue			Animal Model			2	2-4	4
				Cell Culture Model System			1	0.5-2
				Rescue in Animal Model			2	2-4		0	0	0
				Rescue in Engineered Equivalent			1	0.5-2
	Total Experimental Evidence Points (Maximum 6):								6	2.75	2	0
	Summary Matrix - GPD1L
	Assertion Criteria		Genetic Evidence (0-12 points)	Experimental Evidence (0-6 points)	Total Points (0-18)		Replication over time (Y/N)
	Description		Case-level, family segregation, or case-control data that support the gene-disease association	Gene-level experimental evidence that supports the gene-disease association	Sum of Genetic & Experimental Evidence		>2 publications with convincing evidence over time (>3 years)
	Assigned Points	G1	1.6	2.75	4.35		N
		G2	3	2	5		Y
		G3	2	0	2		N
	Calculated Classification			Limited	1-6
				Moderate	7-11
				Strong	12-18
				Definitive	12-18 AND replication over time
	Valid Contradictory Evidence (Y/N)		No
	Calculated Curator Classification:		G1	Limited	Date:		2017-11-08
			G2	Limited	Date:		2017-11-09
			G3	Limited	Date:		2017-11-10
	Clinical Domain Expert Panel Comments: 1. Absence of statistical evidence supporting an excess of rare variants in the gene in cases vs controls. 2. Existing evidence indicating an absence of rare variant excess in the gene in cases vs controls. 3. Insufficient familial segregation of affected cases to support statistical evidence for disease association. 4. Absence of comprehensive sequencing of…
	Final Expert Classification:			DISPUTED	Date:		2017-11-22

## Sheet: HCN4
Evidence Summary - HCN4
Genetic Evidence	Case-Level Data	Evidence Type		Case Information			Suggested points/case			Points Given			PMID / Notes
							Default	Range	Max Score	G1	G2	G3
		Variant Evidence	Autosomal dominant disease, OR X-linked disorder (hemizygous males, XLD females)	Variant is de novo			2	0-3	12
				Proband with predicted or proven null variant			1.5	0-2	10
				Proband with other variant type with some evidence of gene impact			0.5	0-1.5	7	1.9	2	0.6	19165230; 22840528; 27553229
			Autosomal recessive disease, OR X-linked disorder (XLR affected females)	Two variants in trans and at least one de novo or a predicted/proven null variant			2	0-3	12
				Two variants (not predicted/proven null) with some evidence of geneimpact in trans			1	0-1.5		0	0	0
		Segregation Evidence		Evidence of Segregation in one or more families	LOD Score	3	5	0-7	7	0	0	0
						2	4
						1.5	3
						1.2	2.5
						1	2
	Case-Control Data	Case-Control Study Type		Case-Control Quality Criteria			Suggested points/study		Max Score	Points Given			PMID / Notes
										G1	G2	G3
		Single Variant Analysis		Variant Detection Methodology			0-6		12
				Power
		Aggregate Variant Analysis		Bias and Confounding Factors			0-6			0	0	0
				Statistical Significance
	Total Genetic Evidence Points (Maximum 12):								12	1.9	2	0.6
Experimental Evidence	Evidence Category			Evidence Type			Suggested points/item		Max Score	Points Given			PMID / Notes
							Default	Range		G1	G2	G3
	Function			Biochemical Function			0.5	0.5-2	2
				Protein Interaction			0.5	0.5-2
				Expression			0.5	0.5-2		0.5	0	0	15123648;
	Functional Alteration			Patient Cells			1	1-2	2
				Non-Patient Cells			0.5	0.5-1		0.5	0	0	27553229;
	Models & Rescue			Animal Model			2	2-4	4
				Cell Culture Model System			1	0.5-2
				Rescue in Animal Model			2	2-4		0	0	0
				Rescue in Engineered Equivalent			1	0.5-2
	Total Experimental Evidence Points (Maximum 6):								6	1	0	0
	Summary Matrix - HCN4
	Assertion Criteria		Genetic Evidence (0-12 points)	Experimental Evidence (0-6 points)	Total Points (0-18)		Replication over time (Y/N)
	Description		Case-level, family segregation, or case-control data that support the gene-disease association	Gene-level experimental evidence that supports the gene-disease association	Sum of Genetic & Experimental Evidence		>2 publications with convincing evidence over time (>3 years)
	Assigned Points	G1	1.9	1	2.9		N
		G2	2	0	2		N
		G3	0.6	0	0.6		N
	Calculated Classification			Limited	1-6
				Moderate	7-11
				Strong	12-18
				Definitive	12-18 AND replication over time
	Valid Contradictory Evidence (Y/N)		No
	Calculated Curator Classification:		G1	Limited	Date:		2017-06-25
			G2	Limited	Date:		2017-05-28
			G3	Limited	Date:		2017-01-06
	Clinical Domain Expert Panel Comments: 1. Absence of an unbiased genome-wide methodology (exome study, familial linkage analysis) implicating the gene as causative. 2. Absence of statistical evidence supporting an excess of rare variants in the gene in cases vs controls. 3. Existing evidence indicating an absence of rare variant excess in the gene in cases vs controls. 4. Insufficient familial se…
	Final Expert Classification:			DISPUTED	Date:		2017-11-22

## Sheet: KCND3
Evidence Summary - KCND3
Genetic Evidence	Case-Level Data	Evidence Type		Case Information			Suggested points/case			Points Given			PMID / Notes
							Default	Range	Max Score	G1	G2	G3
		Variant Evidence	Autosomal dominant disease, OR X-linked disorder (hemizygous males, XLD females)	Variant is de novo			2	0-3	12
				Proband with predicted or proven null variant			1.5	0-2	10
				Proband with other variant type with some evidence of gene impact			0.5	0-1.5	7	0.7	0.5	1	21349352; 22840528
			Autosomal recessive disease, OR X-linked disorder (XLR affected females)	Two variants in trans and at least one de novo or a predicted/proven null variant			2	0-3	12
				Two variants (not predicted/proven null) with some evidence of geneimpact in trans			1	0-1.5		0	0	0
		Segregation Evidence		Evidence of Segregation in one or more families	LOD Score	3	5	0-7	7	0	0	0
						2	4
						1.5	3
						1.2	2.5
						1	2
	Case-Control Data	Case-Control Study Type		Case-Control Quality Criteria			Suggested points/study		Max Score	Points Given			PMID / Notes
										G1	G2	G3
		Single Variant Analysis		Variant Detection Methodology			0-6		12
				Power
		Aggregate Variant Analysis		Bias and Confounding Factors			0-6			0	0	0
				Statistical Significance
	Total Genetic Evidence Points (Maximum 12):								12	0.7	0.5	1
Experimental Evidence	Evidence Category			Evidence Type			Suggested points/item		Max Score	Points Given			PMID / Notes
							Default	Range		G1	G2	G3
	Function			Biochemical Function			0.5	0.5-2	2		1		21349352
				Protein Interaction			0.5	0.5-2				0
				Expression			0.5	0.5-2		0.5	0.5		10200233; 26016905
	Functional Alteration			Patient Cells			1	1-2	2
				Non-Patient Cells			0.5	0.5-1		1	0	0	21349352; 26016905;
	Models & Rescue			Animal Model			2	2-4	4
				Cell Culture Model System			1	0.5-2		0	0	0
				Rescue in Animal Model			2	2-4
				Rescue in Engineered Equivalent			1	0.5-2
	Total Experimental Evidence Points (Maximum 6):								6	1.5	1.5	0
	Summary Matrix - KCND3
	Assertion Criteria		Genetic Evidence (0-12 points)	Experimental Evidence (0-6 points)	Total Points (0-18)		Replication over time (Y/N)
	Description		Case-level, family segregation, or case-control data that support the gene-disease association	Gene-level experimental evidence that supports the gene-disease association	Sum of Genetic & Experimental Evidence		>2 publications with convincing evidence over time (>3 years)
	Assigned Points	G1	0.7	1.5	2.2		N
		G2	0.5	1.5	2		N
		G3	1	0	1		N
	Calculated Classification			Limited	1-6
				Moderate	7-11
				Strong	12-18
				Definitive	12-18 AND replication over time
	Valid Contradictory Evidence (Y/N)
	Calculated Curator Classification:		G1	Limited	Date:		2017-07-12
			G2	Limited	Date:		2017-07-13
			G3	Limited	Date:		2017-01-06
	Clinical Domain Expert Panel Comments: 1. Absence of an unbiased genome-wide methodology (exome study, familial linkage analysis) implicating the gene as causative. 2. Absence of statistical evidence supporting an excess of rare variants in the gene in cases vs controls. 3. Existing evidence indicating an absence of rare variant excess in the gene in cases vs controls. 4. Insufficient familial se…
	Final Expert Classification:			DISPUTED	Date:		2017-11-22

## Sheet: KCNE3
Evidence Summary - KCNE3
Genetic Evidence	Case-Level Data	Evidence Type		Case Information			Suggested points/case			Points Given			PMID / Notes
							Default	Range	Max Score	G1	G2	G3
		Variant Evidence	Autosomal dominant disease, OR X-linked disorder (hemizygous males, XLD females)	Variant is de novo			2	0-3	12
				Proband with predicted or proven null variant			1.5	0-2	10
				Proband with other variant type with some evidence of gene impact			0.5	0-1.5	7	1.3	1	1	19122847; 22987075
			Autosomal recessive disease, OR X-linked disorder (XLR affected females)	Two variants in trans and at least one de novo or a predicted/proven null variant			2	0-3	12
				Two variants (not predicted/proven null) with some evidence of geneimpact in trans			1	0-1.5		0	0	0
		Segregation Evidence		Evidence of Segregation in one or more families	LOD Score	3	5	0-7	7	0	1	0	19122847;
						2	4
						1.5	3
						1.2	2.5
						1	2
	Case-Control Data	Case-Control Study Type		Case-Control Quality Criteria			Suggested points/study		Max Score	Points Given			PMID / Notes
										G1	G2	G3
		Single Variant Analysis		Variant Detection Methodology			0-6		12
				Power
		Aggregate Variant Analysis		Bias and Confounding Factors			0-6			0	0	0
				Statistical Significance
	Total Genetic Evidence Points (Maximum 12):								12	1.3	2	1
Experimental Evidence	Evidence Category			Evidence Type			Suggested points/item		Max Score	Points Given			PMID / Notes
							Default	Range		G1	G2	G3
	Function			Biochemical Function			0.5	0.5-2	2
				Protein Interaction			0.5	0.5-2
				Expression			0.5	0.5-2		0.5	0	0	15698834;
	Functional Alteration			Patient Cells			1	1-2	2
				Non-Patient Cells			0.5	0.5-1		0.5	0	0	19122847;
	Models & Rescue			Animal Model			2	2-4	4
				Cell Culture Model System			1	0.5-2
				Rescue in Animal Model			2	2-4		0	0	0
				Rescue in Engineered Equivalent			1	0.5-2
	Total Experimental Evidence Points (Maximum 6):								6	1	0	0
	Summary Matrix - KCNE3
	Assertion Criteria		Genetic Evidence (0-12 points)	Experimental Evidence (0-6 points)	Total Points (0-18)		Replication over time (Y/N)
	Description		Case-level, family segregation, or case-control data that support the gene-disease association	Gene-level experimental evidence that supports the gene-disease association	Sum of Genetic & Experimental Evidence		>2 publications with convincing evidence over time (>3 years)
	Assigned Points	G1	1.3	1	2.3		N
		G2	2	0	2		N
		G3	1	0	1		N
	Calculated Classification			Limited	1-6
				Moderate	7-11
				Strong	12-18
				Definitive	12-18 AND replication over time
	Valid Contradictory Evidence (Y/N)		No
	Calculated Curator Classification:		G1	Limited	Date:		2017-07-12
			G2	Limited	Date:		2017-06-30
			G3	Limited	Date:		2017-01-06
	Clinical Domain Expert Panel Comments: 1. Absence of an unbiased genome-wide methodology (exome study, familial linkage analysis) implicating the gene as causative. 2. Absence of statistical evidence supporting an excess of rare variants in the gene in cases vs controls. 3. Existing evidence indicating an absence of rare variant excess in the gene in cases vs controls. 4. Insufficient familial se…
	Final Expert Classification:			DISPUTED	Date:		2017-11-22

## Sheet: KCNE5
Evidence Summary - KCNE5
Genetic Evidence	Case-Level Data	Evidence Type		Case Information			Suggested points/case			Points Given			PMID / Notes
							Default	Range	Max Score	G1	G2	G3
		Variant Evidence	Autosomal dominant disease, OR X-linked disorder (hemizygous males, XLD females)	Variant is de novo			2	0-3	12
				Proband with predicted or proven null variant			1.5	0-2	10	0	0
				Proband with other variant type with some evidence of gene impact			0.5	0-1.5	7			0.4	21493962
			Autosomal recessive disease, OR X-linked disorder (XLR affected females)	Two variants in trans and at least one de novo or a predicted/proven null variant			2	0-3	12
				Two variants (not predicted/proven null) with some evidence of geneimpact in trans			1	0-1.5		0	0	0
		Segregation Evidence		Evidence of Segregation in one or more families	LOD Score	3	5	0-7	7	0	0	0
						2	4
						1.5	3
						1.2	2.5
						1	2
	Case-Control Data	Case-Control Study Type		Case-Control Quality Criteria			Suggested points/study		Max Score	Points Given			PMID / Notes
										G1	G2	G3
		Single Variant Analysis		Variant Detection Methodology			0-6		12
				Power
		Aggregate Variant Analysis		Bias and Confounding Factors			0-6			0	0	0
				Statistical Significance
	Total Genetic Evidence Points (Maximum 12):								12	0	0	0.4
Experimental Evidence	Evidence Category			Evidence Type			Suggested points/item		Max Score	Points Given			PMID / Notes
							Default	Range		G1	G2	G3
	Function			Biochemical Function			0.5	0.5-2	2	0.25	0.5		27484720
				Protein Interaction			0.5	0.5-2		0	0.25		27484720
				Expression			0.5	0.5-2		0.25	0.5	0	10493825; 27484720
	Functional Alteration			Patient Cells			1	1-2	2
				Non-Patient Cells			0.5	0.5-1		0	0	0
	Models & Rescue			Animal Model			2	2-4	4
				Cell Culture Model System			1	0.5-2
				Rescue in Animal Model			2	2-4		0	0	0
				Rescue in Engineered Equivalent			1	0.5-2
	Total Experimental Evidence Points (Maximum 6):								6	0.5	1.25	0
	Summary Matrix - KCNE5
	Assertion Criteria		Genetic Evidence (0-12 points)	Experimental Evidence (0-6 points)	Total Points (0-18)		Replication over time (Y/N)
	Description		Case-level, family segregation, or case-control data that support the gene-disease association	Gene-level experimental evidence that supports the gene-disease association	Sum of Genetic & Experimental Evidence		>2 publications with convincing evidence over time (>3 years)
	Assigned Points	G1	0	0.5	0.5		N
		G2	0	1.25	1.25		N
		G3	0.4	0	0.4		N
	Calculated Classification			Limited	1-6
				Moderate	7-11
				Strong	12-18
				Definitive	12-18 AND replication over time
	Valid Contradictory Evidence (Y/N)		No
	Calculated Curator Classification:		G1	Limited	Date:		2017-06-19
			G2	Limited	Date:		2017-07-01
			G3	Limited	Date:		2017-01-13
	Clinical Domain Expert Panel Comments: 1. Absence of an unbiased genome-wide methodology (exome study, familial linkage analysis) implicating the gene as causative. 2. Absence of statistical evidence supporting an excess of rare variants in the gene in cases vs controls. 3. Existing evidence indicating an absence of rare variant excess in the gene in cases vs controls. 4. Insufficient familial se…
	Final Expert Classification:			DISPUTED	Date:		2017-11-22

[truncated: 12 more sheets: KCNH2, KCNJ8, PKP2, RANGRF, SCN10A, SCN1B, SCN2B, SCN3B, SCN5A, SLMAP, TRPM4, new]
